# Supplementary material for: Ultra-widefield retinal imaging for adjunctive resident training in retinal break detection
Source: PLoS One. 2021 Jun 23;16(6):e0253227. doi: 10.1371/journal.pone.0253227 (PMC8221479; doi:10.1371/journal.pone.0253227)
Supplement: S1 Dataset — (XLSX) [file pone.0253227.s002.xlsx]

## Sheet: S1 Dataset
The number of detection of retinal break in UWF imaging and indirect ophthalmoscopy exam of junior resident ophthalmologists
	Ultra-widefield	Indirect ophthalmoscopy
Superior	9	5
Inferior	13	10
Temporal	17	11
Nasal	10	7
Total	49	33
The number of detection of retinal break in UWF imaging and indirect ophthalmoscopy exam of senior resident ophthalmologists
	Ultra-widefield	Indirect ophthalmoscopy
Superior	7	6
Inferior	3	2
Temporal	10	9
Nasal	7	5
Total	27	22
